# Supplementary material for: Multifunctional 3D-Printed Magnetic Polycaprolactone/Hydroxyapatite Scaffolds for Bone Tissue Engineering
Source: Polymers (Basel). 2021 Nov 5;13(21):3825. doi: 10.3390/polym13213825 (PMC8588077; doi:10.3390/polym13213825)
Supplement: Supplementary file 1 [file polymers-13-03825-s001.zip]

Archive with 4 entries (4 files):
- Supplementary Figure S1.pdf
- Supplementary Figure S2.pdf
- Supplementary Figure S3.pdf
- Supplementary Figure S4.pdf
